# Supplementary material for: Translation, Adaptation and Assessment of the Psychometric Properties of the Mental Health Knowledge Questionnaire in a Sample of Higher Education Students in Portugal
Source: Int J Environ Res Public Health. 2023 Feb 9;20(4):3022. doi: 10.3390/ijerph20043022 (PMC9967354; doi:10.3390/ijerph20043022)
Supplement: Supplementary file 1 [file ijerph-20-03022-s001.zip]

Archive with 1 entries (1 files):
- ijerph-2145038-supplementary.pdf
